# Supplementary material for: The Impact of Climate Change on the Urban Tree Ailanthus altissima: Insights from More than Four Decades of Pollen Data in Vienna (Austria)
Source: Plants (Basel). 2025 Dec 16;14(24):3823. doi: 10.3390/plants14243823 (PMC12736547; doi:10.3390/plants14243823)
Supplement: Supplementary file 1 [file plants-14-03823-s001.zip]

Archive with 4 entries (3 files):
- plants-3947550-supplementary/
- plants-3947550-supplementary/SuppTableS1_missing_data_V3.pdf
- plants-3947550-supplementary/SuppTableS2_risk-table_revision.pdf
- plants-3947550-supplementary/SuppTableS3_pollen_season_data_V2.pdf
